# Supplementary material for: Murepavadin Enhances the Killing Efficacy of Ciprofloxacin against Pseudomonas aeruginosa by Inhibiting Drug Efflux
Source: Antibiotics (Basel). 2024 Aug 26;13(9):810. doi: 10.3390/antibiotics13090810 (PMC11429200; doi:10.3390/antibiotics13090810)
Supplement: Supplementary file 1 [file antibiotics-13-00810-s001.zip]

Archive with 1 entries (1 files):
- antibiotics-3125935-supplementary.pdf
